# Supplementary material for: Coronin 1 Regulates Cognition and Behavior through Modulation of cAMP/Protein Kinase A Signaling
Source: PLoS Biol. 2014 Mar 25;12(3):e1001820. doi: 10.1371/journal.pbio.1001820 (PMC3965382; doi:10.1371/journal.pbio.1001820)
Supplement: Table S1 — Statistical analysis. (XLSX) [file pbio.1001820.s018.xlsx]

## Sheet: Statistics_All Fgures
S.No	Name of Experiment	Figure	Comparison	Parameter	Method	P Value	Post Hoc analysis	No of Mice per genotype	Age
1	Resident intruder aggression analysis	Fig 1A	WT vs KO	Winning	Students T test	P<0.01		37 WT, 37 KO	16-23 weeks
			WT vs KO	Attack latency	Students T test	P<0.05		37 WT, 37 KO	16-23 weeks
2	Tube displacement	Fig 1B	WT vs KO	Social dominance	Students T test	P<0.05		33 WT, 33 KO	14-26 weeks
3	Light dark preference	Fig 1C	WT vs KO	Time in white area	Students T test	P<0.001		14 WT, 16 KO	17-22 weeks
		Fig S1A	WT vs KO	No of transitions	Students T test	P<0.05		14 WT, 16 KO	17-22 weeks
		Fig S1A	WT vs KO	Latency for bright area	Mann Whitney U test	P=0.091 ((*) Tendency)		14 WT, 16 KO	17-22 weeks
4	Elevated plus maze	Fig 1D	WT vs KO	Duration of stay in open vs closed arm	Two way RMANOVA		Post hoc Two sample T test
					Interaction Genotype x arm	F(2,28)=3.65, P<0.05	Open arm: WT vs KO; F(1.29)=4.72, P<0.05	16 WT, 15 KO	12-20 weeks
							Closed arm: WT vs KO; F(1,29)=7.55, P=0.01	16 WT, 15 KO	12-20 weeks
5	Ultrasonic vocalization	Fig 1E	WT vs KO	40-60 kHz	Students T test	P<0.01		15 WT, 13 KO	14-34 weeks
				>60 kHz	Students T test	P<0.01		15 WT, 13 KO	14-34 weeks
6	Self grooming	Fig 1F	WT vs KO	Total grooming time	Students T test	P<0.01		13 WT, 13 KO	20-30 weeks
				Number of times grooming	Students T test	P<0.0001		13 WT, 13 KO	20-30 weeks
7	Y maze	Fig S1C	WT vs KO	Locomotor activity	Students T test	P>0.05		12 WT, 12 KO	17-18 weeks
			WT vs KO	Latency to exit start arm	Students T test	P>0.05		12 WT, 12 KO	17-18 weeks
			WT vs KO	No of open arm entries	Students T test	P>0.05		16 WT, 15 KO	12-20 weeks
			WT vs KO	No of closed arm entries	Students T test	P>0.05		16 WT, 15 KO	12-20 weeks
9	Grip strength		WT vs KO		Students T test	P>0.05		12 WT, 12 KO	16-17 weeks
10	Rotarod		WT vs KO	Latency to fall	Students T test	P>0.05		12 WT, 12 KO	16-17 weeks
11	Formalin pain sensitivity		WT vs KO	Phase I	Students T test	P>0.05		12 WT, 12 KO	19-20 weeks
				Interphase II	Students T test	P>0.05		12 WT, 12 KO	19-20 weeks
				Phase II	Students T test	P>0.05		12 WT, 12 KO	19-20 weeks
12	Beam walking		WT vs KO	Latency to cross	One way ANOVA	F(1,22)=2.34, P>0.05		12 WT, 12 KO	16-17 weeks
				No of slips	One way ANOVA	F(1,22)=0.80, P>0.05		12 WT, 12 KO	16-17 weeks
				Mean number of slips	Students T test	P>0.05		12 WT, 12 KO	16-17 weeks
13	Open field	Fig S1F	WT vs KO	Distance moved	Two way RMANOVA			12 WT, 12 KO	15-16 weeks
					Interaction Genotype x Time	F(8,176)=1.80,P>0.05
					Main effect Genotype	F(1,22)=6.64, P>0.05
			WT vs KO	Rearing	Two way RMANOVA			12 WT, 12 KO	15-16 weeks
					Interaction Genotype x Time	F(8,176)=0.69,P>0.05
					Main effect Genotype	F(1,22)=0.08, P>0.05
			WT vs KO	% of time in center	Two way RMANOVA			12 WT, 12 KO	15-16 weeks
					Interaction Genotype x Time	F(8,176)=0.35,P>0.05
					Main effect Genotype	F(1,22)=0.12, P>0.05
14	Novel Object Recognition	Fig S1G	WT vs KO	Recognition Index	Students T test	P>0.05		12 WT, 12 KO	15-16 weeks
			WT vs KO	Object exploration during Acquisition	Students T test	P>0.05		12 WT, 12 KO	15-16 weeks
			WT (Familiar vs Novel)	Object exploration during Retention	Students T test	P<0.05		12 WT, 12 KO	15-16 weeks
			KO (Familiar vs Novel)	Object exploration during Retention	Students T test	P<0.01		12 WT, 12 KO	15-16 weeks
15	Hot plate		WT vs KO	Fisrt reaction latency	Students T test	P>0.05		12 WT, 12 KO	18-19 weeks
	Hot plate		WT vs KO	Jump latency	Students T test	P>0.05		12 WT, 12 KO	18-19 weeks
16	Tail flick test		WT vs KO	Latency	Students T test	P>0.05		12 WT, 12 KO	18-19 weeks
17	Fear conditioning	Fig S1D	WT vs KO	Acquisition phase	Two way RMANOVA		Bonferroni Post hoc test
				All sessions	Interaction Genotype x CS trials	F(5,105)=2.75, P<0.05	Pre: WT vs KO; F(1.21)=0.01, P>0.05	12 WT, 11 KO	12-16 weeks
				All sessions	Main effect Genotype	F(1,21)=0.62, P>0.05	CS1: WT vs KO; F(1.21)=0.05, P>0.05	12 WT, 11 KO	12-16 weeks
				All sessions	Main effect CS trials	F(5,105)=50.75, P<0.0001	CS2: WT vs KO; F(1.21)=0.70, P>0.05	12 WT, 11 KO	12-16 weeks
							CS3: WT vs KO; F(1.21)=0.51, P>0.05	12 WT, 11 KO	12-16 weeks
							CS4: WT vs KO; F(1.21)=4.44, P>0.05	12 WT, 11 KO	12-16 weeks
							CS5: WT vs KO; F(1.21)=5.98, P>0.05	12 WT, 11 KO	12-16 weeks
		Fig 1G	WT vs KO	24 hours test, Cued fear cond	Two way RMANOVA		Bonferroni Post hoc test
					Interaction Genotype x Session	F(2,42)=8.39, P<0.001	Baseline: WT vs KO; F(1.21)=0.57, P>0.05	12 WT, 11 KO	12-16 weeks
					Main effect genotype	F(1,21)=1.27, P>0.05	CS-: WT vs KO; F(1.21)=0.02, P>0.05	12 WT, 11 KO	12-16 weeks
					Main effect Session	F(2,42)=183.60, P<0.0001	CS+: WT vs KO; F(1.21)=10.87, P<0.01	12 WT, 11 KO	12-16 weeks
		Fig 1H	WT vs KO	Context recall	Two way RMANOVA		Bonferroni Post hoc test
					Interaction genotype x session	F(1,9)=5.69, P<0.05	Before Condt; WT vs KO: F(1,9)=0.00, P>0.05	5 WT, 6 KO	12-16 weeks
					Main effect genotype	F(1,9)=4.70, P>0.05	24 hours test; WT vs KO: F(1,9)=10.29, P<0.01	5 WT, 6 KO	12-16 weeks
					Main effect Session	F(1,9)=79.82, P<0.0001		5 WT, 6 KO	12-16 weeks
18	US induced flinching and vocalization	Fig S1E	WT vs KO	Flinching	Students T test	P>0.05		5 WT, 6 KO	18-22 weeks
				Vocalization	Students T test	P>0.05		5 WT, 6 KO	18-22 weeks
19	Olfactory analysis	Fig S2A	WT vs KO	Time spent sniffing	Two way RMANOVA		Bonferroni Post hoc test
					Interaction Genotype x Odour	F(14,252)=0.54,P>0.05	water 1: WT vs KO; F(1,18)=0.49, P>0.05	10 WT, 10 KO	13-20 weeks
					Main effect Genotype	F(1,18)=0.18, P>0.05	water 2: WT vs KO; F(1,18)=0.28, P>0.05	10 WT, 10 KO	13-20 weeks
					Main effect odour	F(14,252)=27.63,P<0.0001	water 3: WT vs KO; F(1,18)=0.01, P>0.05	10 WT, 10 KO	13-20 weeks
							Almond 1: WT vs KO; F(1,18)=0.02, P>0.05	10 WT, 10 KO	13-20 weeks
							Almond 2: WT vs KO; F(1,18)=0.07, P>0.05	10 WT, 10 KO	13-20 weeks
							Almond 3: WT vs KO; F(1,18)=0.00, P>0.05	10 WT, 10 KO	13-20 weeks
							Banana 1: WT vs KO; F(1,18)=0.00, P>0.05	10 WT, 10 KO	13-20 weeks
							Banana 2: WT vs KO; F(1,18)=0.08, P>0.05	10 WT, 10 KO	13-20 weeks
							Banana 3: WT vs KO; F(1,18)=0.00, P>0.05	10 WT, 10 KO	13-20 weeks
							Soc 1a: WT vs KO; F(1,18)=2.24, P>0.05	10 WT, 10 KO	13-20 weeks
							Soc 1b: WT vs KO; F(1,18)=1.96, P>0.05	10 WT, 10 KO	13-20 weeks
							Soc 1c: WT vs KO; F(1,18)=0.19, P>0.05	10 WT, 10 KO	13-20 weeks
							Soc 2a: WT vs KO; F(1,18)=1.59, P>0.05	10 WT, 10 KO	13-20 weeks
							Soc 2b: WT vs KO; F(1,18)=0.30, P>0.05	10 WT, 10 KO	13-20 weeks
							Soc 2c: WT vs KO; F(1,18)=0.07, P>0.05	10 WT, 10 KO	13-20 weeks
20	Three chamber test	Fig S2B	WT vs KO	Number of entry	Two way RMANOVA			16 WT, 16 KO	11-19 weeks
				All sessions	Interaction Genotype x Session	F(5,150)=1.79, P>0.05		16 WT, 16 KO	11-19 weeks
				All sessions	Main effect Genotype	F(1,30)=0.001, P>0.05		16 WT, 16 KO	11-19 weeks
				All sessions	Main effect session	F(5,150)=1.06, P>0.05		16 WT, 16 KO	11-19 weeks
				Habituation session	Main effect Genotype	F(1,30)=0.93, P>0.05		16 WT, 16 KO	11-19 weeks
				Session I	Main effect Genotype	F(1,30)=2.82, P>0.05		16 WT, 16 KO	11-19 weeks
				Session II	Main effect Genotype	F(1,30)=0.07, P>0.05
		Fig S2C	WT vs KO	Time spent in chamber	Two way RMANOVA		Bonferroni Post hoc test
					Interaction Genotype x Side	F(1,30)=0.07, P>0.05	WT; EL vs ER: F(1,14)=0.27, P>0.05	16 WT, 16 KO	11-19 weeks
					Main effect Genotype	F(1,30)=0.15, P>0.05	KO; EL vs ER: F(1,14)=0.80, P>0.05	16 WT, 16 KO	11-19 weeks
					Main effect Side (EL vs ER)	F(1,30)=0.99, P>0.05	EL; WT vs KO: F(1,30)=0.16, P>0.05	16 WT, 16 KO	11-19 weeks
							ER; WT vs KO: F(1,30)=0.01, P>0.05	16 WT, 16 KO	11-19 weeks
		Fig 1I	WT vs KO	Exploration time	Two way RMANOVA		Bonferroni Post hoc test
					Interaction Genotype x Side	F(1,30)=17.43, P<0.001	WT; S1 vs E: F(1,14)=91.51, P<0.001	16 WT, 16 KO	11-19 weeks
					Main effect Genotype	F(1,30)=6.85, P<0.05	KO; S1 vs E: F(1,14)=13.41, P<0.01	16 WT, 16 KO	11-19 weeks
					Main effect Side (S1 vs E)	F(1,30)=87.49, P<0.0001	E; WT vs KO: F(1,30)=1.10, P>0.05	16 WT, 16 KO	11-19 weeks
							S1; WT vs KO: F(1,30)=22.94, P<0.001	16 WT, 16 KO	11-19 weeks
		Fig S2D	WT vs KO	Time spent in chamber	Two way RMANOVA		Bonferroni Post hoc test
					Interaction Genotype x Side	F(1,30)=1.73, P>0.05	WT; S1 vs E: F(1,14)=28.85, P<0.001	16 WT, 16 KO	11-19 weeks
					Main effect Genotype	F(1,30)=1.78, P>0.05	Cor1-/-; S1 vs E: F(1,14)=10.59, P<0.01	16 WT, 16 KO	11-19 weeks
					Main effect Side (S1 vs E)	F(1,30)=17.39, P<0.001	E; WT vs KO: F(1,30)= 2.63, P>0.05	16 WT, 16 KO	11-19 weeks
							S1; WT vs KO: F(1,30)= 0.84, P>0.05	16 WT, 16 KO	11-19 weeks
		Fig 1J	WT vs KO	Exploration time	Two way RMANOVA		Bonferroni Post hoc test
					Interaction Genotype x Side	F(1,30)=26.71, P<0.0001	WT; S2 vs S1: F(1,14)=35.18, P<0.001	16 WT, 16 KO	11-19 weeks
					Main effect Genotype	F(1,30)=3.69, P>0.05	KO; S2 vs S1: F(1,14)=1.90, P>0.05	16 WT, 16 KO	11-19 weeks
					Main effect Side (S2 vs S1)	F(1,30)=10.37, P<0.01	S1; WT vs KO: F(1,30)=4.93, P>0.05	16 WT, 16 KO	11-19 weeks
							S2; WT vs KO: F(1,30)=25.63, P<0.001	16 WT, 16 KO	11-19 weeks
		Fig S2E	WT vs KO	Time spent in chamber	Two way RMANOVA		Bonferroni Post hoc test
					Interaction Genotype x Side	F(1,30)=7.74, P<0.01	WT; S2 vs S1: F(1,14)=9.85, P<0.01	16 WT, 16 KO	11-19 weeks
					Main effect Genotype	F(1,30)=2.39, P>0.05	KO; S2 vs S1: F(1,14)=3.99, P>0.05	16 WT, 16 KO	11-19 weeks
					Main effect Side (S2 vs S1)	F(1,30)=0.38, P>0.05	S1; WT vs KO: F(1,30)=10, P<0.01	16 WT, 16 KO	11-19 weeks
							S2; WT vs KO: F(1,30)=3.90, P>0.05	16 WT, 16 KO	11-19 weeks
21	Modified Paylor's partition test	Fig S2F	WT vs KO	Time spent in socializing	Students T test
					Singleton	P>0.05		13 WT, 14 KO	12-16 weeks
					Stranger	P<0.0001		13 WT, 16 KO	12-16 weeks
22	EM synapse quantitation	Fig 3B	WT vs KO	Excitatory and Inhibitory synapse density	Students T test	P<0.01		3 WT, 3 KO
23	vGLUT/vGAT ratio (Hippocampal culture)	Fig 3C	WT vs KO	vGLUT/10 mm	Students T test	P<0.01		4 WT, 4 KO	P1-P3
				vGAT/10 mm	Students T test	P>0.05		4 WT, 4 KO	P1-P3
				vGlut/vGAT ratio	Students T test	P<0.001		4 WT, 4 KO	P1-P3
24	E/I ratio (Frequency)	Fig S5A	WT vs KO	Excitatory/Inhibitory post synaptic ratio	Mann Whitney U test	P<0.01		13 WT cells and 12 KO cells	9-10 weeks
		Fig S5C	WT vs KO	mEPSC amplitude	Students T test	P>0.05		13 WT cells and 12 KO cells	9-10 weeks
		Fig S5C	WT vs KO	mIPSC amplitude	Students T test	P>0.05		13 WT cells and 12 KO cells	9-10 weeks
		Fig S5C	WT vs KO	mEPSC Decay time	Students T test	P>0.05		13 WT cells and 12 KO cells	9-10 weeks
		Fig S5C	WT vs KO	mEPSC Decay time	Students T test	P>0.05		13 WT cells and 12 KO cells	9-10 weeks
25	Long term potentiation (LTP)	Fig 3E	WT vs KO	Thalamo-LA-LTP	Students T test	P>0.05		6 WT, 7 KO	12-16 weeks
			vs baseline (WT/KO)	Thalamo-LA-LTP	Students T test	P<0.05		6 WT, 7 KO	12-16 weeks
26	Long term potentiation (LTP)	Fig 3F	WT vs KO	Cortico-LA-ATP	Students T test	P<0.05		12 WT, 7 KO	12-16 weeks
			vs baseline WT	Cortico-LA-ATP	Students T test	P<0.05		12 WT	12-16 weeks
			vs baseline KO	Cortico-LA-ATP	Students T test	P>0.05		7 KO	12-16 weeks
27	Synaptic transmission and paired pulse ratio with forskolin in cortico-LA synapses	Fig 3G	WT	WT; Synaptic transmission and PPR, vs baseline	Students T test	P<0.05		12 WT, 7 KO	12-16 weeks
			KO	KO; Synaptic transmission and PPR, vs baseline	Students T test	P>0.05		12 WT, 7 KO	12-16 weeks
28	PKA activity	Fig 4E	WT vs KO	Protein kinase A activity				3 WT, 3 KO
				Untreated control	Studenst T test	P=0.01
				cAMP treated	Studenst T test	P>0.05
29	Amygdala cAMP	Fig 4D	WT vs KO	Cyclic AMP levels	Students T test	P<0.01		10 WT, 10 KO	5-6 weeks
30	Ventricular size (MRI)	Fig 4G	WT vs KO	Left venticle (Pixels)	Students T test	P<0.01		6 WT, 6 KO	> 10 weeks
				Right venticle (Pixels)	Students T test	P<0.05		6 WT, 6 KO	> 10 weeks
				Central venticle (Pixels)	Students T test	P<0.01		6 WT, 6 KO	> 10 weeks
31	MRI analysis	Fig S7A	WT vs KO (young mice)	Left venticle (Pixels)	Students T test	P>0.05		4 WT, 4 KO	<6 weeks
				Right venticle (Pixels)	Students T test	P>0.05		4 WT, 4 KO	<6 weeks
				Central venticle (Pixels)	Students T test	P>0.05
			WT vs KO (old mice)	Left venticle (Pixels)	Students T test	P<0.05		4 WT, 6 KO	> 32 weeks
				Right venticle (Pixels)	Students T test	P<0.05		4 WT, 6 KO	> 32 weeks
				Central venticle (Pixels)	Students T test	P<0.01		4 WT, 6 KO	> 32 weeks
32	CA1 neuronal quantitation	Fig S7C	WT vs KO	CA1 counts (young mice)	Studenst T test	P>0.05		3 WT, 3 KO	<6 weeks
				CA1 counts (old mice)	Studenst T test	P<0.01		3 WT, 3 KO	> 32 weeks
33	Fear conditioning -8 br-cAMP rescue	Fig S12D	WT vs KO (Acquisition)	% Freezing (8 br-cAMP, before)	Two way RMANOVA		Bonferroni Post hoc test
				All sessions	Interaction Genotype x CS trials	F(5,195)=2.83, P<0.01	Pre: WT vs KO; F(1,39)=0.17, P>0.05	20 WT, 21 KO	12-16 weeks
				All sessions	Main effect Genotype	F(1,39)=0.0055, P>0.05	CS1: WT vs KO; F(1,39)=0.51, P>0.05	20 WT, 21 KO	12-16 weeks
				All sessions	Main effect CS trials	F(5,195)=66.20, P<0.0001	CS2: WT vs KO; F(1,39)=0.01, P>0.05	20 WT, 21 KO	12-16 weeks
							CS3: WT vs KO; F(1,39)=1.51, P>0.05	20 WT, 21 KO	12-16 weeks
							CS4: WT vs KO; F(1,39)=0.20, P>0.05	20 WT, 21 KO	12-16 weeks
							CS5: WT vs KO; F(1,39)=5.26, P>0.05	20 WT, 21 KO	12-16 weeks
34	Fear conditioning -8 br-cAMP rescue	Fig 8C	WT vs KO (context recall, Single Injection)	% Freezing (8 br-cAMP, single)	Two way RMANOVA		Bonferroni Post hoc test
					Interaction Genotype x Session	F(1,19)=6.41, P<0.05	Ctrl; WT vs KO: F (1,19)= 0.76, P>0.05	10 WT, 11 KO	12-16 weeks
					Main effect Genotype	F(1,19)=6.87, P<0.05	Test; WT vs KO: F (1,19)= 12.73, P<0.01	10 WT, 11 KO	12-16 weeks
					Main effect session	F(1,19)=312.0, P<0.0001		10 WT, 11 KO	12-16 weeks
			WT vs KO (context recall, Double Injection)	% Freezing (8 br-cAMP, double)	Two way RMANOVA		Bonferroni Post hoc test
					Interaction Genotype x Session	F(1,18)=0.74, P>0.05	Ctrl; WT vs KO: F (1,18)= 0.00, P>0.05	10 WT, 10 KO	12-16 weeks
					Main effect Genotype	F(1,18)=0.78, P>0.05	Test; WT vs KO: F (1,18)= 1.52, P>0.05	10 WT, 10 KO	12-16 weeks
					Main effect session	F(1,18)=208.7, P<0.0001		10 WT, 10 KO	12-16 weeks
