# Supplementary material for: Coronin 1 Regulates Cognition and Behavior through Modulation of cAMP/Protein Kinase A Signaling
Source: PLoS Biol. 2014 Mar 25;12(3):e1001820. doi: 10.1371/journal.pbio.1001820 (PMC3965382; doi:10.1371/journal.pbio.1001820)
Supplement: Table S4 — RT-PCR primer list. (XLSX) [file pbio.1001820.s021.xlsx]

## Sheet: Sheet1
RT-PCR Primer list
Oligo name	Sequence
ADCY1_sense	ACTCGACATGATTGATAC
ADCY2_sense	ATATCCTGTTCCGTGTTC
ADCY3_sense	TGAAGATGAACCTGGAAG
ADCY4_sense	GATCAAGACCATCGGCAG
ADCY5_sense	GCCAAGCAGGAGGATATG
ADCY6_sense	AGATGGGCATTGATGATTCC
ADCY7_sense	CACCAGTGGCACCCCTAG
ADCY8_sense	CAGGTCATCCTCCAAGTG
ADCY9_sense	AAGATGGGAAAGTTATTG
ADRB1 sense	CTACAACGACCCCAAGTG
ADRB2 sense	CTATGGGAATGGCTACTC
ADRB3 sense	GCCTTCGCCTCCAACATG
GNAS sense	GACTACTTTCCAGAATTTG
GNAI1 sense	GTGCTGGTGAATCTGGTA
ADCY1_sense	AAGGTCACATCATTGGAC
ADCY2_sense	TCTTCAGGTCTTTCCAAA
ADCY3_Antisense	GTACATGGTGTTGAACTG
ADCY4_Antisense	GTTCAGCATCCTGTTGTG
ADCY5_Antisense	CGATGTCAGCAAACAGGAT
ADCY6_Antisense	TCATCCACCTCATCCTCAG
ADCY7_Antisense	TGATGTAGAACAGGACCAGGTAG
ADCY8_Antisense	ACAGGTAACTGATGAAGATTC
ADCY9_Antisense	TATCAGGTATGTCTTCAA
ADRB1Antisense	TAGAAGGAGACTACGGACG
ADRB2 Antisense	ATCAATGTTATCGCTAGG
ADRB3 Antisense	GTAGACGAAGAGCATCACG
GNAS Antisense	ATCCTCAGAAACTCATCT
GNAI1 Antisense	ATTGACTGGATGGTGTTACT
